# Supplementary material for: Kea cooperate better with sharing affiliates
Source: Anim Cogn. 2016 Jul 29;19(6):1093–102. doi: 10.1007/s10071-016-1017-y (PMC5054053; doi:10.1007/s10071-016-1017-y)
Supplement: Supplementary file 1 — Supplementary material 1 (XLSX 140 kb) [file 10071_2016_1017_MOESM1_ESM.xlsx]

## Sheet: Individual Training
		Coco	Hope	Willy	John	Elvira	Kermit	Linus	Lilly	Paul	Pick	Roku	Sunny	Frowin	Anu	Plume
	Pulls when partner is not near apparatus	5	5	8	6		8	8	8	7	3	7	7	5	8	3
	Pulls when partner is near apparatus but don't hold the string	4	5	8	6		5	7	8	8	4	8	8	6	8	3
	Pulls when partner holds string	14	12	16	16		15	16	16	16	16	16	16	16	16	16
	Waited (did not pull) when I did not hold the string	0	0	0	0		0	0	0	0	1	0	1	1	0	0
	Try to pull the string and stopped/left	5	0	0	4		2	1	0	1	8	1	0	4	0	8
	Did not come to the apparatus	4	6	0	0		2	0	0	0	0	0	0	0	0	2
	total number of trials	32	28	32	32	0	32	32	32	32	32	32	32	32	32	32
	Pull the string out	7	4	10	10		9	5	6	10	5	3	7	6	7	5
	Time to pull when I don't hold the string (2&3	85.8167	126.457	4.5875	3.375	#DIV/0!	10.3467	23.2933	18.125	2.7375	30.1625	5.0625	23.4375	22.825	5.8875	58.65
	Time to pull when I hold the string (1)	91.2833	94	9.35	5.675	#DIV/0!	34.9125	13.975	13.9625	4.725	9.7375	4.275	18.85	6.41875	13.775	24.2625
	Time to pull after start (mean)	79.0786	110.229	6.96875	4.525	#DIV/0!	23.0258	18.4839	16.0437	3.73125	19.95	4.66875	21.1438	14.6219	9.83125	41.4562
1rst session (RS)	1	Test of the box	11.2	9.2	18.4		7.6	107.4	16.8	16.8	12.6	4	183.8	10.4	21	7.4
	2		7.8	4.6	3.2		3.8	2.4	4.6	3.8	2.8	3.2	7.2	13.4	4.6	8.4
	3		8.2	5	4		6.2	67.2	5	8.4	2.8	5.6	7	3.6	4.2	4.2
	1		5.4	13.8	9.6		62.4	8	4.8	6.2	7	4	8	5.9	3.2	7
2nd session (LS)	1	10.6	10	26	7		10.2	7.6	42.2	6	10	8.4	15.8	3.8	146.4	64.4
	2	18	46.8	8.4	4		8.4	19	5.4	3	6	3.2	5.4	2.4	4.6	300
	3	11	91.8	10.4	3.2		/	4.4	72.2	2.6	4.8	3	4.8	3.4	7.2	88
	1	40	9.4	42.2	5		8.6	5.4	60	5.4	4.6	7.4	6	5.2	4	64
3rd session (RS)	1	300	74	6	3.8		43	7.4	19	8.8	5.8	4.8	4.8	6.6	3.2	101.6
	2	300	59.6	2.6	2.8		3	20.2	6.6	3.8	12.4	5.8	4.4	2.6	2.8	42
	3	300	60	5.2	3		4.2	4.4	22.8	1.8	4.2	4.8	5.2	3.4	2.8	4.8
	1	300	244.8	6.2	2.4		4.6	6	5.8	4.8	3.4	4	4.6	4	3.8	17.6
4th session (LS)	1	15.8	120.2	6.2	5		72.8	3.4	9.2	1.6	18	2.6	5	4	3.2	27.4
	2	24.8	52.4	2.4	1.6		5.4	15.2	101.8	1.6	18.2	4	4	4.4	2.8	300
	3	8.4	37.2	4.6	1.6		11.4	161.4	20	2.2	4.8	4.2	3.4	3.2	2.8	85.6
	1	223.2	14	3.6	3		16	1.8	8	2.6	4	4.8	4.8	4.4	2.6	11
5th session (RS)	1	17.2	300	3.8	5.2		300	13.6	8	1.2	2.2	4.4	4.4	5	2.2	27.2
	2	93.6	NA	3.8	8.4		8.4	21	5.4	0.8	3.4	4.2	5.8	300	1	20.8
	1	11	NA	3	2		6.2	10.6	4.2	1.2	2	4	6	3.6	0.8	6
	3	21	300	5.6	4.8		4.6	8	2.8	2.2	4.4	3.6	5.2	7	1	17
6th session (LS)	2		NA	3	3.8		5.4	NA	9.8	2.4	21	13.8	4.2	5.4	3.8	13.8
	1		300	4.2	2.4		4.8	34.8	17.2	8.4	5.6	4.4	5.6	23.8	9.4	7.4
	3		300	2.2	1.8		7	2.4	5	2.4	6	4	3.8	3	3	16.4
	1		NA	2	3		3.8	4.2	4.4	2	5.4	4.8	6	4.8	4.8	7.6
7th session (RS)	3	199	186	6.8	2.6		6	7.2	12.4	4.2	4.8	4.4	8	4.4	2.6	9.2
	1	117.6	20	3.8	2.4		4.2	3	5.8	3.2	4	4.4	28.2	3.6	3	4
	1	39	29.8	10.2	17.2		4	4	6	3.6	65.4	2.2	4.8	9.4	6.2	22.8
	2	11.4	20.6	2	4		5.8	7.2	5	1.6	84	2.8	3	2.6	10.6	4.4
8th session (LS)	3	25.6	300	3.4	2.6		71.6	7	6.6	1	3	3.8	3.6	2.8	32	13.2
	1	11.8	10.2	5.2	2.4		6.2	2.4	5.2	2.2	2.8	2.8	5.8	4	3.4	6.6
	2	17	300	3.4	2.6		4	2.4	4.6	2	300	10.6	300	3.6	8.4	10.6
	1	9.2	167	4.2	2		4.2	4	6.8	1.6	3	1.4	8	4.2	3.2	6.2
9th session Just for Coco (LS)	2	43
	1	29
	3	9.6
	1	7.4
	Efficiency (from pull until platform locks) (mean)	8.25714	12.4462	12.275	4.625	#DIV/0!	5.625	5.775	8.5625	8.6375	5.3625	5.65	9.7	6.15	8.925	8.45
1rst session (RS)	1	15.4	31.4	53.8	18.8		7	12.4	28.2	31	3.2	9.6	17.8	10.4	11.8	8.6
	2	14.4	11.2	36.6	13.8		17	15.2	11.8	8	4.8	7.2	19.4	8.4	13	23.6
2nd session (LS)	3	6	25	35.8	7.6		9	1	14.4	36.6	11.2	11.2	33	32	16.6	14.8
	4	9.4	16.6	11.4	7.4		8	2.8	5.6	5.8	7.2	4.4	5.2	3.6	13.2	4.6
3rd session (RS)	5	/	3	4.8	3.8		4.8	1.6	3.4	6.6	9.6	4.8	3.8	3.2	9.4	7.6
	6	/	5.8	1.4	5.8		7.8	3	6	5.8	14.6	2	6.6	4.2	7	2.4
4th session (LS)	7	7.4	4.2	13.2	1.6		3.4	3.6	6.8	4	1.6	3.8	3.6	5.4	4.8	4
	8	4.2	2	2.8	1.6		4	2.2	8.8	4.4	6.2	1.4	1	3	5.4	3
5th session (RS)	9	3.6	NA	1.6	1.6		7.6	2.4	4.2	1.8	4.2	14.4	3.4	1.2	7.6	5.2
	10	3.6	NA	2.2	1.6		3.8	2.8	2.6	7.6	3.6	2.4	3	3.2	9	7.2
6th session (LS)	11		6.8	7.8	2.2		2.4	19.4	8.4	4.8	3.4	4.8	6.6	5.2	12.4	27.4
	12		NA	4.6	1.4		2.8	9	6	7.8	3.4	8.8	20.8	4.8	3.8	3.2
7th session (RS)	13	9.8	11	1.8	2.4		2	5.6	3.2	3	3.2	2.6	4.8	1.6	14	5
	14	10.2	8.4	3.4	2		2.6	5.8	14.4	5	3.6	3.6	4.2	3.6	5	3.6
8th session (LS)	15	9.8	30.4	11.6	1		2.2	3.6	4.4	2.8	3.6	4.8	5.8	4.8	4.6	6.2
	16	6.2	6	3.6	1.4		5.6	2	8.8	3.2	2.4	4.6	16.2	3.8	5.2	8.8
9th session Just for Coco (LS)	17	4.6
	18	11
	mediane efficiency	8.4	8.4	4.7	2.1	#NUM!	4.4	3.3	6.4	5.4	3.6	4.7	5.5	4	8.3	5.7
	NB: Kermit, and Willy could once lock the platform and reach thre rewards without any partner (string get stuck on a ring)
	Pb: sth the knots stuck in one of the ring so the birds can move a little bit the platform until the string finally unstuck
	when bird did not come to the apparatus,I wrote 300 which is the maximum time I waited
	RS = RightSide
	LS = Left Side
	2 I am far
	3 I am close but back turned

## Sheet: Per dyad Per Session
focal	partner	sex	sex_comb	rank	rank_dist	kinship	aff_score	round	session	coop	attempts	RD	age	reward_equity
Paul	Sunny	1	2	10	6	2	6	1	5	0	0	Na	4	#VALUE!
Paul	Lilly	1	2	10	3	2	21	2	17	0	0	Na	4	#VALUE!
Paul	Hope	1	2	10	4	2	0	NA	15	0	0	Na	4	#VALUE!
Paul	Anu	1	1	10	7	1	11	2	10	0	0	Na	4	#VALUE!
Willy	Sunny	2	3	12	8	1	10	1	7	0	0	Na	7	#VALUE!
Willy	Linus	2	2	12	4	2	1	NA	8	0	0	Na	7	#VALUE!
Willy	Hope	2	3	12	6	1	0	NA	9	0	1	Na	7	#VALUE!
Willy	Sunny	2	3	12	8	1	10	2	18	0	0	Na	7	#VALUE!
Willy	Linus	2	2	12	4	2	1	NA	17	0	0	Na	7	#VALUE!
Willy	Hope	2	3	12	6	1	0	NA	16	0	0	Na	7	#VALUE!
Willy	Frowin	2	2	12	7	2	8	2	15	0	0	Na	7	#VALUE!
Hope	Sunny	2	3	6	2	1	1	NA	6	0	0	Na	7	#VALUE!
Hope	Linus	2	2	6	2	2	26	NA	1	0	0	Na	7	#VALUE!
Hope	Willy	2	3	6	6	1	0	NA	8	0	1	Na	7	#VALUE!
Hope	John	2	2	6	3	2	0	NA	7	0	0	Na	7	#VALUE!
Hope	Frowin	2	2	6	1	2	0	NA	3	0	0	Na	7	#VALUE!
Hope	Lilly	2	3	6	7	1	0	NA	12	0	0	Na	7	#VALUE!
Hope	Paul	2	2	6	4	2	0	NA	10	0	0	Na	7	#VALUE!
Hope	Sunny	2	3	6	2	1	1	NA	11	0	0	Na	7	#VALUE!
Hope	Linus	2	2	6	2	2	26	NA	16	0	0	Na	7	#VALUE!
Hope	Willy	2	3	6	6	1	0	NA	13	0	0	Na	7	#VALUE!
Hope	John	2	2	6	3	2	0	NA	15	0	0	Na	7	#VALUE!
Hope	Frowin	2	2	6	1	2	0	NA	14	0	0	Na	7	#VALUE!
Linus	Sunny	1	2	8	4	2	7	NA	3	0	0	Na	10	#VALUE!
Linus	Willy	1	2	8	4	2	1	NA	6	0	0	Na	10	#VALUE!
Linus	Hope	1	2	8	2	2	26	NA	1	0	0	Na	10	#VALUE!
Linus	Anu	1	1	8	9	2	0	NA	8	0	0	Na	10	#VALUE!
Linus	John	1	1	8	5	2	2	NA	2	0	0	Na	10	#VALUE!
Linus	Frowin	1	1	8	3	2	4	NA	9	0	0	Na	10	#VALUE!
Linus	Lilly	1	2	8	5	2	1	NA	11	0	0	Na	10	#VALUE!
Linus	Roku	1	1	8	8	2	3	NA	17	0	0	Na	10	#VALUE!
Linus	Sunny	1	2	8	4	2	7	NA	10	0	0	Na	10	#VALUE!
Linus	Willy	1	2	8	4	2	1	NA	15	0	0	Na	10	#VALUE!
Linus	Hope	1	2	8	2	2	26	NA	18	0	0	Na	10	#VALUE!
Linus	Anu	1	1	8	9	2	0	NA	12	0	0	Na	10	#VALUE!
Linus	John	1	1	8	5	2	2	NA	14	0	0	Na	10	#VALUE!
Linus	Frowin	1	1	8	3	2	4	NA	16	0	0	Na	10	#VALUE!
Frowin	Sunny	1	2	5	1	2	5	1	6	0	0	Na	10	#VALUE!
Frowin	Linus	1	1	5	3	2	4	NA	9	0	0	Na	10	#VALUE!
Frowin	Hope	1	2	5	1	2	0	NA	8	0	0	Na	10	#VALUE!
Frowin	Sunny	1	2	5	1	2	5	2	15	0	0	Na	10	#VALUE!
Frowin	Linus	1	1	5	3	2	4	NA	18	0	0	Na	10	#VALUE!
Frowin	Hope	1	2	5	1	2	0	NA	17	0	0	Na	10	#VALUE!
Frowin	Anu	1	1	5	12	1	8	2	10	0	0	Na	10	#VALUE!
Frowin	Willy	1	2	5	7	2	8	2	16	0	0	Na	10	#VALUE!
Anu	Sunny	1	2	17	13	2	1	1	1	0	0	Na	7	#VALUE!
Anu	Linus	1	1	17	9	2	0	NA	8	0	0	Na	7	#VALUE!
Anu	Lilly	1	2	17	4	2	4	2	12	0	0	Na	7	#VALUE!
Anu	Paul	1	1	17	7	1	11	2	10	0	0	Na	7	#VALUE!
Anu	Roku	1	1	17	1	1	8	2	11	0	1	Na	7	#VALUE!
Anu	Sunny	1	2	17	13	2	1	2	15	0	0	Na	7	#VALUE!
Anu	Linus	1	1	17	9	2	0	NA	14	0	0	Na	7	#VALUE!
Anu	John	1	1	17	14	1	7	2	13	0	0	Na	7	#VALUE!
Anu	Frowin	1	1	17	12	1	8	2	16	0	0	Na	7	#VALUE!
John	Lilly	1	2	3	10	2	7	1	9	0	0	Na	15	#VALUE!
John	Sunny	1	2	3	1	2	2	1	6	0	0	Na	15	#VALUE!
John	Linus	1	1	3	5	2	2	NA	7	0	0	Na	15	#VALUE!
John	Hope	1	2	3	3	2	0	NA	8	0	0	Na	15	#VALUE!
John	Sunny	1	2	3	1	2	2	2	12	0	0	Na	15	#VALUE!
John	Linus	1	1	3	5	2	2	NA	16	0	0	Na	15	#VALUE!
John	Hope	1	2	3	3	2	0	NA	17	0	0	Na	15	#VALUE!
John	Anu	1	1	3	14	1	7	2	15	0	0	Na	15	#VALUE!
Roku	Sunny	1	2	16	12	2	1	1	1	0	0	Na	6	#VALUE!
Roku	Lilly	1	2	16	3	2	4	2	16	0	0	Na	6	#VALUE!
Roku	Sunny	1	2	16	12	2	1	2	10	0	0	Na	6	#VALUE!
Roku	Linus	1	1	16	8	2	3	NA	18	0	0	Na	6	#VALUE!
Roku	Anu	1	1	16	1	1	8	2	12	0	1	Na	6	#VALUE!
Lilly	Sunny	2	3	13	9	1	10	1	5	0	0	Na	7	#VALUE!
Lilly	John	2	2	13	10	2	7	1	9	0	0	Na	7	#VALUE!
Lilly	Paul	2	2	13	3	2	21	2	16	0	0	Na	7	#VALUE!
Lilly	Roku	2	2	13	3	2	4	2	13	0	0	Na	7	#VALUE!
Lilly	Sunny	2	3	13	9	1	10	2	17	0	0	Na	7	#VALUE!
Lilly	Linus	2	2	13	5	2	1	NA	14	0	0	Na	7	#VALUE!
Lilly	Hope	2	3	13	7	1	0	NA	15	0	0	Na	7	#VALUE!
Lilly	Anu	2	2	13	4	2	4	2	12	0	0	Na	7	#VALUE!
Sunny	Willy	2	3	4	8	1	10	1	6	0	0	Na	7	#VALUE!
Sunny	Paul	2	2	4	6	2	6	1	4	0	0	Na	7	#VALUE!
Sunny	Roku	2	2	4	12	2	1	1	2	0	0	Na	7	#VALUE!
Sunny	Lilly	2	3	4	11	1	10	1	3	0	0	Na	7	#VALUE!
Sunny	Linus	2	2	4	4	2	7	NA	8	0	0	Na	7	#VALUE!
Sunny	Hope	2	3	4	2	1	1	NA	9	0	0	Na	7	#VALUE!
Sunny	Anu	2	2	4	13	2	1	1	1	0	0	Na	7	#VALUE!
Sunny	John	2	2	4	1	2	2	1	7	0	0	Na	7	#VALUE!
Sunny	Frowin	2	2	4	1	2	5	1	5	0	0	Na	7	#VALUE!
Sunny	Willy	2	3	4	8	1	10	2	18	0	0	Na	7	#VALUE!
Sunny	Lilly	2	3	4	11	1	10	2	17	0	0	Na	7	#VALUE!
Sunny	Linus	2	2	4	4	2	7	NA	13	0	0	Na	7	#VALUE!
Sunny	Hope	2	3	4	2	1	1	NA	15	0	0	Na	7	#VALUE!
Sunny	Anu	2	2	4	13	2	1	2	16	0	0	Na	7	#VALUE!
Sunny	John	2	2	4	1	2	2	2	12	0	0	Na	7	#VALUE!
Sunny	Frowin	2	2	4	1	2	5	2	14	0	0	Na	7	#VALUE!
Paul	Sunny	1	2	10	6	1	6	2	8	1	2	1	4	0
Paul	Linus	1	1	10	2	2	1	NA	16	1	1	0.5	4	1
Willy	Anu	2	2	12	5	2	4	1	5	1	2	0.75	7	0.5
Willy	Anu	2	2	12	5	2	4	2	12	1	1	1	7	0
Hope	Roku	2	2	6	10	2	3	NA	9	1	1	0.375	7	0.75
Linus	Lilly	1	2	8	5	2	1	NA	5	1	1	0.625	10	0.75
Linus	Paul	1	1	8	2	2	1	NA	13	1	1	0.5	10	1
Frowin	Lilly	1	2	5	8	2	5	1	3	1	1	0.625	10	0.75
Frowin	Roku	1	1	5	11	1	10	1	5	1	1	0.75	10	0.5
Frowin	Lilly	1	2	5	8	2	5	2	11	1	2	0.555555555555556	10	0.888889
Anu	Willy	1	2	17	5	2	4	1	7	1	2	0.25	7	0.5
Anu	Willy	1	2	17	5	2	4	2	9	1	1	0	7	0
John	Roku	1	1	3	13	1	3	2	14	1	2	0.375	15	0.75
Roku	Frowin	1	1	16	11	1	10	1	5	1	1	0.25	6	0.5
Roku	Hope	1	2	16	10	2	3	NA	15	1	1	0.625	6	0.75
Roku	John	1	1	16	13	1	3	2	14	1	2	0.625	6	0.75
Lilly	Linus	2	2	13	5	2	1	NA	8	1	1	0.375	7	0.75
Lilly	Frowin	2	2	13	8	2	5	1	3	1	1	0.375	7	0.75
Lilly	Frowin	2	2	13	8	2	5	2	11	1	2	0.444444444444444	7	0.888889
Sunny	Paul	2	2	4	6	2	6	2	10	1	2	0	7	0
Paul	Lilly	1	2	10	3	2	21	1	7	2	4	NA	4	#VALUE!
Paul	Hope	1	2	10	4	2	0	NA	14	2	2	0.625	4	0.75
Paul	John	1	1	10	7	1	22	1	2	2	2	NA	4	#VALUE!
Willy	Roku	2	2	12	4	2	2	1	3	2	3	0.647058823529412	7	0.705882
Willy	John	2	2	12	9	2	6	1	2	2	2	NA	7	#VALUE!
Hope	Paul	2	2	6	4	2	0	NA	5	2	2	0.375	7	0.75
Frowin	Roku	1	1	5	11	1	10	2	13	2	2	0.375	10	0.75
Anu	Roku	1	1	17	1	1	8	1	2	2	3	0.625	7	0.75
John	Paul	1	1	3	7	1	22	1	1	2	2	NA	15	#VALUE!
John	Willy	1	2	3	11	2	6	1	3	2	2	NA	15	#VALUE!
Roku	Willy	1	2	16	4	2	2	1	4	2	3	0.352941176470588	6	0.705882
Roku	Anu	1	1	16	1	1	8	1	2	2	3	0.375	6	0.75
Roku	Frowin	1	1	16	11	1	10	2	13	2	2	0.625	6	0.75
Lilly	Paul	2	2	13	3	2	21	1	6	2	4	NA	7	#VALUE!
Paul	Anu	1	1	10	7	1	11	1	3	3	5	0.75	4	0.5
Willy	Lilly	2	3	12	1	1	35	2	11	3	3	0.541666666666667	7	0.916667
Hope	Roku	2	2	6	10	2	3	NA	4	3	3	0.541666666666667	7	0.916667
Frowin	John	1	1	5	2	2	51	2	15	3	4	0.583333333333333	10	0.833333
Anu	Paul	1	1	17	7	1	11	1	3	3	5	0.25	7	0.5
John	Frowin	1	1	3	2	2	51	2	13	3	4	0.416666666666667	15	0.833333
Roku	Lilly	1	2	16	3	2	4	1	3	3	3	0.0833333333333333	6	0.166667
Roku	Hope	1	2	16	10	2	3	NA	8	3	3	0.458333333333333	6	0.916667
Lilly	Roku	2	2	13	3	2	4	1	2	3	3	0.916666666666667	7	0.166667
Lilly	Willy	2	3	13	1	1	35	2	10	3	3	0.458333333333333	7	0.916667
Paul	Roku	1	1	10	6	1	26	1	6	4	6	0.675675675675676	4	0.648649
Paul	Frowin	1	1	10	5	1	14	1	1	4	4	NA	4	#VALUE!
Paul	Willy	1	2	10	2	2	10	2	13	4	5	0.625	4	0.75
Willy	Lilly	2	3	12	1	1	35	1	1	4	4	0.75	7	0.5
Willy	Frowin	2	2	12	7	2	8	1	6	4	7	NA	7	#VALUE!
Willy	Paul	2	2	12	2	2	10	2	13	4	5	0.375	7	0.75
Willy	Roku	2	2	12	4	2	2	2	14	4	4	0.5	7	1
Willy	John	2	2	12	9	2	6	2	10	4	5	0.461538461538462	7	0.923077
Linus	Roku	1	1	8	8	2	3	NA	7	4	8	0.625	10	0.75
Frowin	Paul	1	1	5	5	1	14	1	1	4	4	NA	10	#VALUE!
Frowin	Anu	1	1	5	12	1	8	1	4	4	4	0.6875	10	0.625
Frowin	John	1	1	5	2	2	51	1	2	4	5	0.4375	10	0.875
Frowin	Willy	1	2	5	7	2	8	1	7	4	7	NA	10	#VALUE!
Anu	Frowin	1	1	17	12	1	8	1	6	4	4	0.3125	7	0.625
John	Roku	1	1	3	13	1	3	1	5	4	4	0.5	15	1
John	Frowin	1	1	3	2	2	51	1	2	4	5	0.5625	15	0.875
John	Willy	1	2	3	11	2	6	2	10	4	5	0.538461538461538	15	0.923077
Roku	Paul	1	1	16	6	1	26	1	7	4	6	0.324324324324324	6	0.648649
Roku	Linus	1	1	16	8	2	3	NA	9	4	8	0.375	6	0.75
Roku	John	1	1	16	13	1	3	1	6	4	4	0.5	6	1
Roku	Willy	1	2	16	4	2	2	2	11	4	4	0.5	6	1
Lilly	Willy	2	3	13	1	1	35	1	1	4	4	0.25	7	0.5
Sunny	Roku	2	2	4	12	2	1	2	11	4	4	0	7	0
Paul	Frowin	1	1	10	5	1	14	2	11	5	6	NA	4	#VALUE!
Hope	Lilly	2	3	6	7	1	0	NA	2	5	5	0.575	7	0.85
Frowin	Paul	1	1	5	5	1	14	2	12	5	6	NA	10	#VALUE!
Lilly	Hope	2	3	13	7	1	0	NA	7	5	5	0.425	7	0.85
Paul	Willy	1	2	10	2	2	10	1	4	6	10	0.585365853658537	4	0.829268
Paul	Linus	1	1	10	2	2	1	NA	12	6	10	0.416666666666667	4	0.833333
Paul	Roku	1	1	10	6	2	26	2	18	6	6	0.708333333333333	4	0.583333
Willy	Paul	2	2	12	2	2	10	1	4	6	10	0.414634146341463	7	0.829268
Linus	Paul	1	1	8	2	2	1	NA	4	6	10	0.583333333333333	10	0.833333
Anu	Lilly	1	2	17	4	2	4	1	5	6	6	0.3125	7	0.625
Roku	Paul	1	1	16	6	1	26	2	17	6	6	0.291666666666667	6	0.583333
Lilly	Anu	2	2	13	4	2	4	1	4	6	6	0.6875	7	0.625
Paul	John	1	1	10	7	1	22	2	9	7	7	0.482142857142857	4	0.964286
John	Paul	1	1	3	7	1	22	2	11	7	7	0.517857142857143	15	0.964286
Anu	John	1	1	17	14	1	7	1	4	8	10	0.4375	7	0.875
John	Anu	1	1	3	14	1	7	1	4	8	10	0.5625	15	0.875
Hope	Anu	2	2	6	11	2	0	NA	NA	NA	NA	NA	7	#VALUE!
Hope	Anu	2	2	6	11	2	0	NA	NA	NA	NA	NA	7	#VALUE!
Anu	Hope	1	2	17	11	2	0	NA	NA	NA	NA	NA	7	#VALUE!
Anu	Hope	1	2	17	11	2	0	NA	NA	NA	NA	NA	7	#VALUE!
John	Lilly	1	2	3	10	2	7	2	NA	NA	NA	NA	15	#VALUE!
Lilly	John	2	2	13	10	2	7	2	NA	NA	NA	NA	7	#VALUE!

## Sheet: Dyadic Raw
Trial	rewards Bird A	rewards Bird B	Tot	time	cooperation	date	% rewards eaten bird A	% rewards eaten bird B		attempt	A pull	B pull	A Pull alone	B Pull alone
	Ro	Jo
1	0	0	0		4	2014-03-12	0.5	0.5	1	0	1	0	2	4
2	0	0	0							0	0	1
3	0	0	0							0	0	1
4	0	0	0							0	0	1
5	0	0	0							0	1	0
6	3	5	8	10'58''						1	1	1
7	4	4	8	13'51''						1	1	1
8	3	5	8	16'26''						1	1	1
9	0	0	0							0	0	1
10	6	2	8	20'52''						1	1	1
11	0	0	0		1	2014-04-02	0.625	0.375	1	0	0	1	5	3
12	0	0	0							0	1	0
13	0	0	0							0	1	0
14	0	0	0							0	1	0
15	0	0	0							0	0	1
16	0	0	0							1	1	1
17	5	3	8	10'23''						1	1	1
18	0	0	0							0	0	1
19	0	0	0							0	1	0
20	0	0	0							0	1	0
% pull part far
% pull part near
% pull part string
mean speed
% of attempt to cooperate
% of motivation
% of success
% of scounging
mean time to lock the tray if success
	Pa	Li
1	3	5	8	20''	#REF!	2014-04-01	#REF!	#REF!	#REF!	1	1	1	0	0
2	3	5	8	03'33						1	1	1
3	3	5	8	07'00						1	1	1
4	0	0	0							1	1	1
5	3	5	8	12'43''						1	1	1
6	4	4	8	16'35''						1	1	1
7	0	0	0							1	1	1
8	0	0	0							1	1	1
9	0	0	0							1	1	1
10	4	4	8	25'35''						1	1	1
11	0	0	0		#REF!	2014-04-09	#REF!	#REF!	#REF!	0	1	0	5	4
12	0	0	0							0	0	1
13	0	0	0							0	0	1
14	0	0	0							0	0	1
15	0	0	0							0	0	1
16	0	0	0							0	1	0
17	0	0	0							0	1	0
18	0	0	0							0	1	0
19	0	0	0							0	1	0
20	4	4	8	20'03''						1	1	1
% pull part far
% pull part near
% pull part string
mean speed
% of attempt to cooperate
% of motivation
% of success
% of scounging
mean time to lock the tray if success
time to lock the tray if success
	Jo	Wy
1	0	0	0		2	2014-02-28	0	0	0	0	1	0	8	0
2	0	0	0							0	1	0
3	0	0	0							0	1	0
4	0	0	0							0	1	0
5	0	0	0							0	1	0
6	0	0	0							0	1	0
7	0	0	0							0	1	0
8	0	0	0							0	1	0
9	NA	NA	8	18'06''						1	1	1
10	NA	NA	8	37''						1	1	1
11	0	0	0		4	2014-03-06	0.538462	0.461538	1	0	1	0	5	1
12	0	0	0							0	1	0
13	4	4	8	9'26''						1	1	1
14	0	2	2							1	1	1
15	0	0	0							0	1	0
16	0	0	0							0	1	0
17	5	3	8	19'48''						1	1	1
18	0	0	0							0	1	1
19	NA	NA	NA	24'03''						1	1	1
20	5	3	8	2'50''						1	1	1
% pull part far
% pull part near
% pull part string
mean speed
% of attempt to cooperate
% of motivation
% of success
% of scounging
mean time to lock the tray if success
	An	Pa
1	2	6	8	34''	3	2014-02-27	0.25	0.75	1	1	1	1	0	5
2	0	0	0							0	0	1
3	0	0	0							0	0	1
4	0	0	0							0	0	1
5	0	0	0							1	1	1
6	2	6	8	14'14''						1	1	1
7	0	0	0							0	0	1
8	0	0	0							1	1	1
9	2	6	8	30''						1	1	1
10	No success					2014-03-27				0	0	1	0	10
11										0	0	1
12										0	0	1
13										0	0	1
14										0	0	1
15										0	0	1
16										0	0	1
17										0	0	1
18										0	0	1
19										0	0	1
20
% pull part far
% pull part near
% pull part string
mean speed
% of attempt to cooperate
% of motivation
% of success
% of scounging
mean time to lock the tray if success
	An	Jo
1	4	4	8	22''	8	2014-03-04	0.4375	0.5625	1	1	1	1	0	1
2	0	0	0							0	0	1
3	0	0	0							1	1	1
4	0	0	0							1	1	1
5	5	3	8	07'05''						1	1	1
6	2	6	8	09'30''						1	1	1
7	4	4	8	12'05''						1	1	1
8	3	5	8	14'40''						1	1	1
9	4	4	8	17'25''						1	1	1
10	3	5	8	19'55''						1	1	1
11	3	5	8	22'45''						1	1	1
12	No success					2014-04-03				0	0	1	0	10
13										0	0	1
14										0	0	1
15										0	0	1
16										0	0	1
17										0	0	1
18										0	0	1
19										0	0	1
20										0	0	1
21										0	0	1
% pull part far
% pull part near
% pull part string
mean speed
% of attempt to cooperate
% of motivation
% of success
% of scounging
mean time to lock the tray if success
	Ly	Li
1	0	0	0		1	2014-04-02	0.375	0.625	1	0	1	1	1	9
2	0	0	0							0	0	1
3	0	0	0							0	0	1
4	0	0	0							0	0	1
5	3	5	8	6'57''						1	1	1
6	0	0	0							0	0	1
7	0	0	0							0	0	1
8	0	0	0							0	0	1
9	0	0	0							0	0	1
10	0	0	0							0	0	1
11	No success					2014-04-08				0	0	1	0	9
12										0	0	1
13										0	0	1
14										0	0	1
15										0	0	1
16										0	0	1
17										0	0	0
18										0	0	1
19										0	0	1
20										0	0	1
% pull part far
% pull part near
% pull part string
mean speed
% of attempt to cooperate
% of motivation
% of success
% of scounging
mean time to lock the tray if success
	Ly	An			6		0.6875	0.3125	1
1	5	3	8	5'00''		2014-03-06				1	1	1	3	2
2	0	0	0							0	1	1
3	0	0	0							0	0	1
4	5	3	8	10'58''						1	1	1
5	6	2	8	13'42''						1	1	1
6	6	2	8	18'25''						1	1	1
7	5	3	8	21'26''						1	1	1
8	0	0	0							0	1	0
9	0	0	0							0	1	0
10	6	2	8	3'27''						1	1	1
11	No success					2014-04-01				0	1	0	10	0
12										0	1	0
13										0	1	0
14										0	1	0
15										0	1	0
16										0	1	0
17										0	1	0
18										0	1	0
19										0	1	0
20										0	1	0
% pull part far
% pull part near
% pull part string
mean speed
% of attempt to cooperate
% of motivation
% of success
% of scounging
mean time to lock the tray if success
	Ly	Ro			3		0.916667	0.0833333	1
1	0	0	0			2014-02-27				0	1	0	7	0
2	0	0	0							0	1	0
3	0	0	0							0	1	0
4	0	0	0							0	1	0
5	7	1	8	8'17''						1	1	1
6	0	0	0							0	1	0
7	7	1	8	13'26''						1	1	1
8	8	0	8	16'34''						1	1	1
9	0	0	0							0	1	0
10	0	0	0							0	1	0
11	No success					2014-04-04				0	1	0	1	8
12										0	0	1
13										0	0	1
14										0	0	1
15										0	0	1
16										0	0	1
17										0	0	1
18										0	0	1
19										0	0	1
20										0	0	0
% pull part far
% pull part near
% pull part string
mean speed
% of attempt to cooperate
% of motivation
% of success
% of scounging
mean time to lock the tray if success
	Pa	Wy
1	NA	NA	8	1'45''	6	2014-03-07	0.585366	0.414634	1	1	1	1	0	0
2	0	0	0							1	1	1
3	4	4	8	6'50''						1	1	1
4	0	0	0							1	1	1
5	0	0	0							1	1	1
6	6	2	8	11'56''						1	1	1
7	0	0	0							1	1	1
8	5	3	8	15'43''						1	1	1
9	1	0	1							1	1	1
10	4	4	8	20'12''						1	1	1
11	4	4	8	22'25''						1	1	1
12	0	0	0		4	2014-04-01	0.625	0.375	1	1	1	1	0	5
13	0	0	0							0	0	1
14	6	2	8	02'47''						1	1	1
15	0	0	0							0	0	1
16	0	0	0							0	0	1
17	0	0	0							0	0	1
18	0	0	0							0	0	1
19	5	3	8	15'21''						1	1	1
20	5	3	8	19'45''						1	1	1
21	4	4	8	23'08''						1	1	1
% pull part far
% pull part near
% pull part string
mean speed
% of attempt to cooperate
% of motivation
% of success
% of scounging
mean time to lock the tray if success
	An	Wy
1	0	0	0		1	2014-03-11	0.25	0.75	1	0	0	1	0	8
2	0	0	0							0	0	1
3	0	0	0							1	1	1
4	0	0	0							0	0	1
5	0	0	0							0	0	1
6	2	6	8	12'						1	1	1
7	0	0	0							0	0	1
8	0	0	0							0	0	1
9	0	0	0							0	0	1
10	0	0	0							0	0	1
11	0	0	0		1	2014-03-26	0	1	1	0	0	1	0	8
12	0	0	0							0	0	1
13	0	0	0							0	0	1
14	0	0	0							0	0	1
15	0	0	0							0	0	1
16	0	0	0							0	0	1
17	0	0	0							0	0	1
18	0	8	8							1	1	1
19	0	0	0							0	0	1
% pull part far
% pull part near
% pull part string
mean speed
% of attempt to cooperate
% of motivation
% of success
% of scounging
mean time to lock the tray if success
	Jo	Fr
1	4	4	8	1'08	4	2014-02-27	0.5625	0.4375	1	1	1	1	3	3
2	0	0	0							0	1	0
3	5	3	8	5'16''						1	1	1
4	0	0	0							0	1	0
5	0	0	0							0	0	1
6	0	0	0							0	0	1
7	0	0	0							0	1	0
8	5	3	8	16'18''						1	1	1
9	0	0	0							1	1	1
10	0	0	0							0	0	1
11	4	4	8	1'49''						1	1	1
12	0	0	0		3	2014-04-01	0.416667	0.583333	1	0	0	1	1	4
13	0	0	0							0	0	1
14	0	0	0							0	1	0
15	0	0	0							0	1	0
16	0	0	0							0	0	1
17	6	2	8	8'20''						1	1	1
18	0	0	0							0	0	1
19	2	6	8	12'15''						1	1	1
20	0	0	0							1	0	1
21	2	6	8	16'20''						1	1	1
% pull part far
% pull part near
% pull part string
mean speed
% of attempt to cooperate
% of motivation
% of success
% of scounging
mean time to lock the tray if success
	Pa	Jo
1	0	0	0		2	2014-02-24	NA	NA	NA	0	1	0	8	0
2	0	0	0							0	1	0
3	0	0	0							0	1	0
4	0	0	0							0	1	0
5	NA	NA	8	6'26''						1	1	1
6	0	0	0							0	1	0
7	0	0	0							0	1	0
8	0	0	0							0	1	0
9	0	0	0							0	1	0
10	NA	NA	8	16'25''						1	1	1
11	0	0	0							0	1	0
12	0	0	0							0	1	0
13	0	0	0		7	2014-03-26	0.482143	0.517857	1	0	1	0	3	0
14	0	0	0							0	1	0
15	0	0	0							0	1	0
16	4	4	8	5'31''						1	1	1
17	2	6	8	08'30''						1	1	1
18	2	6	8	11'30''						1	1	1
19	4	4	8	14'41''						1	1	1
20	4	4	8	17'54''						1	1	1
21	5	3	8	20'44''						1	1	1
22	6	2	8	23'30						1	1	1
% pull part far
% pull part near
% pull part string
mean speed
% of attempt to cooperate
% of motivation
% of success
% of scounging
mean time to lock the tray if success
	An	Ro
1	0	0	0		2	2014-02-26	0.625	0.375	1	0	1	0	6	1
2	0	0	0							1	1	1
3	0	0	0							0	0	1
4	5	3	8	7'32''						1	1	1
5	0	0	0							0	1	0
6	5	3	8	13'30''						1	1	1
7	0	0	0							0	1	0
8	0	0	0							0	1	0
9	0	0	0							0	1	0
10	0	0	0							0	1	0
11	No success					2014-03-28				0	0	1	0	9
12										0	0	1
13										0	0	1
14										0	0	1
15										0	0	1
16										0	0	1
17										0	0	1
18										1	1	1
19										0	0	1
20										0	0	1
% pull part far	#REF!	#REF!
% pull part near	#REF!	#REF!
% pull part string	#REF!	#REF!
mean speed
% of attempt to cooperate	0.3	0.3
% of motivation	#REF!	#REF!
% of success	#REF!	0.2
% of scounging	0	0
mean time to lock the tray if success
	Fr	An
1	0	0	0		4	2014-03-07	0.6875	0.3125	1	0	1	0	6	0
2	6	2	8	1'45''						1	1	1
3	0	0	0							0	1	0
4	4	4	8	5'36''						1	1	1
5	6	2	8	7'58''						1	1	1
6	0	0	0							0	1	0
7	0	0	0							0	1	0
8	6	2	8	13'30''						1	1	1
9	0	0	0							0	1	0
10	0	0	0							0	1	0
11	No success					2014-03-25				0	1	0	9	0
12										0	1	0
13										0	1	0
14										0	1	0
15										0	1	0
16										0	1	0
17										0	1	0
18										0	1	0
19										0	1	0
20										0	0	0
% pull part far	#REF!	#REF!
% pull part near	0	0
% pull part string	#REF!	#REF!
mean speed
% of attempt to cooperate	0.4	0.4
% of motivation	#REF!	1
% of success	#REF!	0.4
% of scounging	#REF!	0
mean time to lock the tray if success
	Pa	Fr
1	0	0	0		4	2014-02-21	NA	NA	NA	0	0	1	3	3
2	0	0	0							0	0	1
3	0	0	0							0	1	1
4	NA	NA	5							1	1	1
5	0	0	0							0	1	0
6	NA	NA	8							1	1	1
7	NA	NA	8							1	1	1
8	0	0	0							0	1	0
9	NA	NA	8							1	1	1
10	0	0	0		5	2014-03-27	NA	NA	NA	0	1	0	3	1
11	0	0	0							0	1	0
12	0	0	0							0	0	1
13	NA	NA	8	5'20						1	1	1
14	NA	NA	8	8'47''						1	1	1
15	0	0	0							0	1	0
16	NA	NA	8	13'30''						1	1	1
17	NA	NA	8	16'						1	1	1
18	NA	NA	8	19'50''						1	1	1
19	NA	NA	8							1	1	1
% pull part far
% pull part near
% pull part string
mean speed
% of attempt to cooperate
% of motivation
% of success
% of scounging
mean time to lock the tray if success
	Ro	Pa
1	0	0	0		4	2014-03-14	0.324324	0.675676	1	0	0	1	0	4
2	0	0	0							0	0	1
3	0	0	0							0	0	1
4	0	0	0							0	0	1
5	4	4	8	6'55''						1	1	1
6	3	5	8	9'55''						1	1	1
7	0	2	2	11'50''						1	1	1
8	0	3	3	13'30''						1	1	1
9	2	6	8	15'50''						1	1	1
10	3	5	8	19'28''						1	1	1
11	0	0	0		6	2014-04-10	0.291667	0.708333	1	0	0	1	0	4
12	3	5	8	2'13''						1	1	1
13	0	0	0							0	0	1
14	0	0	0							0	0	1
15	4	4	8	7'30"						1	1	1
16	3	5	8	10'34''						1	1	1
17	3	5	8	13'13''						1	1	1
18	0	0	0							0	0	1
19	1	7	8	16'50''						1	1	1
20	0	8	8	20'20''						1	1	1
% pull part far
% pull part near
% pull part string
mean speed
% of attempt to cooperate
% of motivation
% of success
% of scounging
mean time to lock the tray if success
	Fr	Ly
1	0	0	0		1	2014-03-04	0.625	0.375	1	0	0	1	7	3
2	0	0	0							0	1	0
3	0	0	0							0	1	0
4	0	0	0							0	1	1
5	5	3	8	6'59''						1	1	1
6	0	0	0							0	1	0
7	0	0	0							0	1	0
8	0	0	0							0	1	0
9	0	0	0							0	0	1
10	0	0	0							0	1	0
11	0	0	0		1	2014-03-26	0.555556	0.444444	1	0	1	0	6	2
12	0	0	0							0	1	0
13	0	0	0							0	0	1
14	0	0	0							0	1	0
15	0	0	0							0	1	0
16	0	0	0							0	1	0
17	0	0	0							0	0	1
18	1	0	1							1	1	1
19	4	4	8	15'43''						1	1	1
20	0	0	0							0	1	0
% pull part far
% pull part near
% pull part string
mean speed
% of attempt to cooperate
% of motivation
% of success
% of scounging
mean time to lock the tray if success
	Ho	Ly			5	2014-03-27	0.575	0.425	1
1	0	0	0							0	0	1	1	4
2	0	0	0							0	0	1
3	0	0	0							0	0	1
4	5	3	8	6'55''						1	1	1
5	5	3	8	10'10''						1	1	1
6	4	4	8	13'						1	1	1
7	4	4	8	16'32''						1	1	1
8	5	3	8	19'42''						1	1	1
9	0	0	0							0	0	1
10	0	0	0							0	1	0
11	No success					2014-04-09				0	0	0	2	5
12										0	1	0
13										0	0	1
14										0	0	1
15										0	0	1
16										0	0	1
17										0	0	0
18										0	1	0
19										0	0	1
20										0	0	0
% pull part far
% pull part near
% pull part string
mean speed
% of attempt to cooperate
% of motivation
% of success
% of scounging
mean time to lock the tray if success
	Fr	Ro
1	0	0	0		1	2014-03-11	0.75	0.25	1	0	1	0	9	0
2	0	0	0							0	1	0
3	0	0	0							0	1	0
4	0	0	0							0	1	0
5	0	0	0							0	1	0
6	0	0	0							0	1	0
7	6	2	8	7'42''						1	1	1
8	0	0	0							0	1	0
9	0	0	0							0	1	0
10	0	0	0							0	1	0
11	0	0	0		2	2014-04-01	0.375	0.625	1	0	0	1	4	4
12	0	0	0							0	0	1
13	0	0	0							0	1	0
14	3	5	8	4'24''						1	1	1
15	0	0	0							0	0	1
16	0	0	0							0	1	0
17	3	5	8	10'33''						1	1	1
18	0	0	0							0	1	0
19	0	0	0							0	1	0
20	0	0	0							0	0	1
% pull part far
% pull part near
% pull part string
mean speed
% of attempt to cooperate
% of motivation
% of success
% of scounging
mean time to lock the tray if success
	Wy	Ro
1	0	0	0		2	2014-03-04	0.647059	0.352941	1	0	1	0	6	2
2	0	0	0							0	1	1
3	5	3	8	5'56''						1	1	1
4	0	0	0							0	0	1
5	0	0	0							0	1	0
6	0	0	0							0	1	0
7	0	0	0							0	1	0
8	5	3	8	15'13''						1	1	1
9	0	0	0							0	1	0
10	1	0	1							1	1	1
11	3	5	8	30''	4	2014-03-27	0.5	0.5	1	1	1	1	2	4
12	5	3	8	3'38''						1	1	1
13	0	0	0							0	1	0
14	0	0	0							0	0	1
15	0	0	0							0	0	1
16	0	0	0							0	0	1
17	4	4	8	11'44''						1	1	1
18	4	4	8	14'58''						1	1	1
19	0	0	0							0	1	0
20	0	0	0							0	0	1
% pull part far
% pull part near
% pull part string
mean speed
% of attempt to cooperate
% of motivation
% of success
% of scounging
mean time to lock the tray if success
	Ro	Ho
1	3	5	8	20''	3	2014-04-01	0.458333	0.541667	1	1	1	1	7	0
2	0	0	0							0	1	0
3	0	0	0							0	1	0
4	3	5	8	5'28''						1	1	1
5	0	0	0							0	1	0
6	0	0	0							0	1	0
7	0	0	0							0	1	0
8	5	3	8	11'55''						1	1	1
9	0	0	0							0	1	0
10	0	0	0							0	1	0
11	0	0	0		1	2014-04-04	0.625	0.375	1	0	0	1	7	2
12	0	0	0							0	1	0
13	0	0	0							0	0	1
14	5	3	8	12'38''						1	1	1
15	0	0	0							0	1	0
16	0	0	0							0	1	0
17	0	0	0							0	1	0
18	0	0	0							0	1	0
19	0	0	0							0	1	0
20	0	0	0							0	1	0
% pull part far
% pull part near
% pull part string
mean speed
% of attempt to cooperate
% of motivation
% of success
% of scounging
mean time to lock the tray if success
	Li	Ro
1	0	0	0		4	2014-04-03	0.625	0.375	1	0	0	1	1	1
2	3	5	8	1'49''						1	1	1
3	0	0	0							1	1	1
4	0	0	0							1	1	1
5	0	0	0							1	1	1
6	0	0	0							1	1	1
7	4	4	8	12'45''						1	1	1
8	7	1	8	15'46''						1	1	1
9	0	0	0							0	1	0
10	6	2	8	20'32''						1	1	1
11	No success					2014-04-11				0	1	0	9	1
12										0	1	0
13										0	1	0
14										0	0	1
15										0	1	0
16										0	1	0
17										0	1	0
18										0	1	0
19										0	1	0
20										0	1	0
% pull part far
% pull part near
% pull part string
mean speed
% of attempt to cooperate
% of motivation
% of success
% of scounging
mean time to lock the tray if success
	Pa	Ho
1	0	0	0		2	2014-04-03	0.625	0.375	1	0	1	0	8	0
2	0	0	0							0	1	0
3	0	0	0							0	1	0
4	0	0	0							0	1	0
5	0	0	0							0	1	0
6	0	0	0							0	1	0
7	0	0	0							0	1	0
8	5	3	8	16'31''						1	1	1
9	5	3	8	20'00						1	1	1
10	0	0	0							0	1	0
11	No success					2014-04-08				0	0	1	9	1
12										0	1	0
13										0	1	0
14										0	1	0
15										0	1	0
16										0	0	0
17										0	1	0
18										0	1	0
19										0	1	0
20										0	1	0
21										0	1	0
% pull part far
% pull part near
% pull part string
mean speed
% of attempt to cooperate
% of motivation
% of success
% of scounging
mean time to lock the tray if success
	Fr	Wy
1	NA	NA	8	18''	4	2014-03-18	NA	NA	NA	1	1	1	2	1
2	0	2	2							1	1	1
3	0	0	0							0	1	0
4	0	0	0							0	0	1
5	0	0	0							0	1	0
6	NA	NA	8	09'45''						1	1	1
7	NA	NA	8	12'35''						1	1	1
8	NA	NA	8	15'08''						1	1	1
9	0	0	0							1	1	1
10	0	0	0							1	1	1
11	No success					2014-04-03				0	0	1	0	10
12										0	0	1
13										0	0	1
14										0	0	1
15										0	0	1
16										0	0	1
17										0	0	1
18										0	0	1
19										0	0	1
20										0	0	1
% pull part far
% pull part near
% pull part string
mean speed
% of attempt to cooperate
% of motivation
% of success
% of scounging
mean time to lock the tray if success
	Pa	Sy
1	No success					2014-03-11				0	1	0	10	0
2										0	1	0
3										0	1	0
4										0	1	0
5										0	1	0
6										0	1	0
7										0	1	0
8										0	1	0
9										0	1	0
10										0	1	0
11	0	0	0		1	2014-03-25	1	0	1	0	1	0	8	0
12	0	0	0							0	1	0
13	0	0	0							0	1	0
14	0	0	0							1	1	1
15	0	0	0							0	1	0
16	8	0	8	10'27''						1	1	1
17	0	0	0							0	1	0
18	0	0	0							0	1	0
19	0	0	0							0	1	0
20	0	0	0							0	1	0
% pull part far
% pull part near
% pull part string
mean speed
% of attempt to cooperate
% of motivation
% of success
% of scounging
mean time to lock the tray if success
	Ly	Pa
1	0	0	0		2	2014-03-18	NA	NA	NA	0	0	1	0	6
2	0	0	0							0	0	1
3	0	0	0							0	0	1
4	NA	NA	8	3'21''						1	1	1
5	0	0	0							0	0	1
6	0	0	0							1	1	1
7	0	0	0							0	0	1
8	NA	NA	8	11'						1	1	1
9	0	1	1							1	1	1
10	0	0	0							0	0	1
11	No success					2014-04-09				0	0	1	0	9
12										0	0	1
13										0	0	1
14										0	0	1
15										0	0	1
16										0	0	1
17										0	0	1
18										0	0	1
19										0	0	1
20										NA	NA	NA
% pull part far
% pull part near
% pull part string
mean speed
% of attempt to cooperate
% of motivation
% of success
% of scounging
mean time to lock the tray if success
	Ly	Wy
1	0	0	0		4	2014-02-26	0.25	0.75	1	0	0	1	1	6
2	3	5	8	2'50''						1	1	1
3	0	0	0							0	0	1
4	1	7	8	8'16''						1	1	1
5	0	0	0							0	1	0
6	0	0	0							0	0	1
7	2	6	8							1	1	1
8	0	0	0							0	0	1
9	0	0	0							0	0	1
10	0	0	0							0	0	1
11	2	6	8	5'37''						1	1	1
12	0	0	0		3	2014-03-25	0.458333	0.541667	1	0	0	1	2	5
13	5	3	8	2'10''						1	1	1
14	0	0	0							0	1	0
15	0	0	0							0	0	1
16	3	5	8	7'31''						1	1	1
17	0	0	0							0	0	1
18	0	0	0							0	0	1
19	3	5	8	14'13''						1	1	1
20	0	0	0							0	1	0
21	0	0	0							0	0	1
% pull part far
% pull part near
% pull part string
mean speed
% of attempt to cooperate
% of motivation
% of success
% of scounging					#REF!
mean time to lock the tray if success
	Fr	Ho
1	No success		2014-03-28	0	1	0	10	0	1	0	0	0	0	0
2				0	1	0			1	0	0	0	0	0
3				0	1	0			1	0	0	0	0	0
4				0	1	0			1	0	0	0	0	0
5				0	1	0			1	0	0	0	0	0
6				0	1	0			1	0	0	0	0	0
7				0	1	0			1	0	0	0	0	0
8				0	1	0			1	0	0	0	0	0
9				0	1	0			1	0	0	0	0	0
10				0	1	0			1	0	0	0	0	0
11	No success		2014-04-10	0	0	1	0	1	0	0	0	1	0	0
12				0	0	0			0	0	0	0	0	0
13				0	0	0			0	0	0	0	0	0
14				0	0	0			0	0	0	0	0	0
15				STOPPED
16
17
18
19
20
% pull part far
% pull part near
% pull part string
mean speed
% of attempt to cooperate
% of motivation
% of success
% of scounging
mean time to lock the tray if success
	An	Li
1	No success		2014-04-04	0	0	1	0	10	0	0	0	1	0	0
2				0	0	1			0	0	0	1	0	0
3				0	0	1			0	0	0	1	0	0
4				0	0	1			0	0	0	1	0	0
5				0	0	1			0	0	0	1	0	0
6				0	0	1			0	0	0	1	0	0
7				0	0	1			0	0	0	1	0	0
8				0	0	1			0	0	0	1	0	0
9				0	0	1			0	0	0	1	0	0
10				0	0	1			0	0	0	1	0	0
11	No success		2014-04-08	0	0	1	0	8	0	0	0	1	0	0
12				0	0	1			0	0	0	1	0	0
13				0	0	1			0	0	0	1	0	0
14				0	0	1			0	0	0	1	0	0
15				0	0	1			0	0	0	1	0	0
16				0	0	1			0	0	0	1	0	0
17				0	0	0			0	0	0	0	0	0
18				0	0	0			0	0	0	0	0	0
19				0	0	1			0	0	0	1	0	0
20				0	0	1			0	0	0	1	0	0
% pull part far
% pull part near
% pull part string
mean speed
% of attempt to cooperate
% of motivation
% of success
% of scounging
mean time to lock the tray if success
	Wy	Ho
1	No success		2014-04-07	0	1	0	1	8	1	0	0	0	0	0
2				0	0	1			0	0	0	1	0	0
3				0	0	1			0	0	0	1	0	0
4				0	0	1			0	0	0	1	0	0
5				0	0	1			0	0	0	1	0	0
6				0	0	1			0	0	0	1	0	0
7				0	0	1			0	0	0	1	0	0
8				0	0	1			0	0	0	1	0	0
9				0	0	1			0	0	0	1	0	0
10				1	1	1			0	1	0	0	0	1
11	No success		2014-04-09	0	1	0	6	4	1	0	0	0	0	0
12				0	0	1			0	0	0	1	0	0
13				0	0	1			0	0	0	1	0	0
14				0	0	1			0	0	0	1	0	0
15				0	0	0			0	0	0	0	0	0
16				0	1	0			1	0	0	0	0	0
17				0	1	0			1	0	0	0	0	0
18				0	1	0			1	0	0	0	0	0
19				0	1	1			1	0	0	1	0	0
20				0	1	0			1	0	0	0	0	0
% pull part far
% pull part near
% pull part string
mean speed
% of attempt to cooperate
% of motivation
% of success
% of scounging
mean time to lock the tray if success
	Sy	Wy
1	No success		2014-03-18	0	0	1	2	8	0	0	0	1	0	0
2				0	1	0			1	0	0	0	0	0
3				0	0	1			0	0	0	1	0	0
4				0	0	1			0	0	0	1	0	0
5				0	0	1			0	0	0	1	0	0
6				0	0	1			0	0	0	1	0	0
7				0	0	1			0	0	0	1	0	0
8				0	0	1			0	0	0	1	0	0
9				0	0	1			0	0	0	1	0	0
10				0	1	0			1	0	0	0	0	0
11	No success		2014-04-14	0	0	1	0	3	0	0	0	1	0	0
12				0	0	1			0	0	0	1	0	0
13				0	0	1			0	0	0	1	0	0
14				0	0	0			0	0	0	0	0	0
15				0	0	0			0	0	0	0	0	0
16				0	0	0			0	0	0	0	0	0
17				STOPPED
18
19
20
% pull part far
% pull part near
% pull part string
mean speed
% of attempt to cooperate
% of motivation
% of success
% of scounging
mean time to lock the tray if success
	Sy	Ho
1	No success		2014-04-03	0	0	1	0	10	0	0	0	1	0	0
2				0	0	1			0	0	0	1	0	0
3				0	0	1			0	0	0	1	0	0
4				0	0	1			0	0	0	1	0	0
5				0	0	1			0	0	0	1	0	0
6				0	0	1			0	0	0	1	0	0
7				0	0	1			0	0	0	1	0	0
8				0	0	1			0	0	0	1	0	0
9				0	0	1			0	0	0	1	0	0
10				0	0	1			0	0	0	1	0	0
11	No success		2014-04-08	0	0	1	0	1	0	0	0	1	0	0
12				0	0	0			0	0	0	0	0	0
13				0	0	0			0	0	0	0	0	0
14				0	0	0			0	0	0	0	0	0
15				0	0	0			0	0	0	0	0	0
16				STOPPED
17
18
19
20
% pull part far
% pull part near
% pull part string
mean speed
% of attempt to cooperate
% of motivation
% of success
% of scounging
mean time to lock the tray if success
	Jo	Ly
1	No success		2014-04-08	0	1	0	5	1	1	0	0	0	0	0
2				0	0	0			0	0	0	0	0	0
3				0	1	0			1	0	0	0	0	0
4				0	1	0			1	0	0	0	0	0
5				0	1	0			1	0	0	0	0	0
6				0	0	0			0	0	0	0	0	0
7				0	1	0			1	0	0	0	0	0
8				0	0	1			0	0	0	1	0	0
9				0	0	0			0	0	0	0	0	0
10				0	0	0			0	0	0	0	0	0
11	No success		NA	NA	NA	NA	NA	NA	NA	NA	NA	NA	NA	NA
12				NA	NA	NA			NA	NA	NA	NA	NA	NA
13				NA	NA	NA			NA	NA	NA	NA	NA	NA
14				NA	NA	NA			NA	NA	NA	NA	NA	NA
15				NA	NA	NA			NA	NA	NA	NA	NA	NA
16				NA	NA	NA			NA	NA	NA	NA	NA	NA
17				NA	NA	NA			NA	NA	NA	NA	NA	NA
18				NA	NA	NA			NA	NA	NA	NA	NA	NA
19				NA	NA	NA			NA	NA	NA	NA	NA	NA
20				NA	NA	NA			NA	NA	NA	NA	NA	NA
% pull part far
% pull part near
% pull part string
mean speed
% of attempt to cooperate
% of motivation
% of success
% of scounging
mean time to lock the tray if success
	Ly	Sy
1	No success		2014-03-07	0	1	0	10	0	1	0	0	0	0	0
2				0	1	0			1	0	0	0	0	0
3				0	1	0			1	0	0	0	0	0
4				0	1	0			1	0	0	0	0	0
5				0	1	0			1	0	0	0	0	0
6				0	1	0			1	0	0	0	0	0
7				0	1	0			0	1	0	0	0	0
8				0	1	0			1	0	0	0	0	0
9				0	1	0			1	0	0	0	0	0
10				0	1	0			1	0	0	0	0	0
11	No success		2014-04-11	0	0	0	3	4	0	0	0	0	0	0
12				0	1	0			1	0	0	0	0	0
13				0	0	1			0	0	0	1	0	0
14				0	0	1			0	0	0	1	0	0
15				0	0	0			0	0	0	0	0	0
16				0	1	0			1	0	0	0	0	0
17				0	0	1			0	0	0	1	0	0
18				0	0	0			0	0	0	0	0	0
19				0	1	0			1	0	0	0	0	0
20				0	0	1			0	0	0	1	0	0
% pull part far
% pull part near
% pull part string
mean speed
% of attempt to cooperate
% of motivation
% of success
% of scounging
mean time to lock the tray if success
	Li	Fr
1	No success		2014-04-04	0	1	0	9	0	1	0	0	0	0	0
2				0	1	0			1	0	0	0	0	0
3				0	1	0			1	0	0	0	0	0
4				0	1	0			1	0	0	0	0	0
5				0	1	0			1	0	0	0	0	0
6				0	0	0			0	0	0	0	0	0
7				0	1	0			1	0	0	0	0	0
8				0	1	0			1	0	0	0	0	0
9				0	1	0			1	0	0	0	0	0
10				0	1	0			1	0	0	0	0	0
11	No success		2014-04-10	0	1	0	9	0	1	0	0	0	0	0
12				0	1	0			1	0	0	0	0	0
13				0	0	0			0	0	0	0	0	0
14				0	1	0			1	0	0	0	0	0
15				0	1	0			1	0	0	0	0	0
16				0	1	0			1	0	0	0	0	0
17				0	1	0			1	0	0	0	0	0
18				0	1	0			1	0	0	0	0	0
19				0	1	0			1	0	0	0	0	0
20				0	1	0			1	0	0	0	0	0
% pull part far
% pull part near
% pull part string
mean speed
% of attempt to cooperate
% of motivation
% of success
% of scounging
mean time to lock the tray if success
	Wy	Li
1	No success		2014-04-03	0	1	0	1	9	1	0	0	0	0	0
2				0	0	1			0	0	0	1	0	0
3				0	0	1			0	0	0	1	0	0
4				0	0	1			0	0	0	1	0	0
5				0	0	1			0	0	0	1	0	0
6				0	0	1			0	0	0	1	0	0
7				0	0	1			0	0	0	1	0	0
8				0	0	1			0	0	0	1	0	0
9				0	0	1			0	0	0	1	0	0
10				0	0	1			0	0	0	1	0	0
11	No success		2014-04-10	0	0	1	0	9	0	0	0	1	0	0
12				0	0	1			0	0	0	1	0	0
13				0	0	1			0	0	0	1	0	0
14				0	0	1			0	0	0	1	0	0
15				0	0	0			0	0	0	0	0	0
16				0	0	1			0	0	0	1	0	0
17				0	0	1			0	0	0	1	0	0
18				0	0	1			0	0	0	1	0	0
19				0	0	1			0	0	0	1	0	0
20				0	0	1			0	0	0	1	0	0
% pull part far
% pull part near
% pull part string
mean speed
% of attempt to cooperate
% of motivation
% of success
% of scounging
mean time to lock the tray if success
	Ho	Li
1	No success		2014-03-26	0	0	1	1	9	0	0	0	1	0	0
2				0	0	1			0	0	0	1	0	0
3				0	0	1			0	0	0	1	0	0
4				0	0	1			0	0	0	1	0	0
5				0	1	0			1	0	0	0	0	0
6				0	0	1			0	0	0	1	0	0
7				0	0	1			0	0	0	1	0	0
8				0	0	1			0	0	0	1	0	0
9				0	0	1			0	0	0	1	0	0
10				0	0	1			0	0	0	1	0	0
11	No success		2014-04-14	0	0	1	0	10	0	0	0	1	0	0
12				0	0	1			0	0	0	1	0	0
13				0	0	1			0	0	0	1	0	0
14				0	0	1			0	0	0	1	0	0
15				0	0	1			0	0	0	1	0	0
16				0	0	1			0	0	0	1	0	0
17				0	0	1			0	0	0	1	0	0
18				0	0	1			0	0	0	1	0	0
19				0	0	1			0	0	0	1	0	0
20				0	0	1			0	0	0	1	0	0
% pull part far
% pull part near
% pull part string
mean speed
% of attempt to cooperate
% of motivation
% of success
% of scounging
mean time to lock the tray if success
	Ro	Sy
1	No success		2014-02-14	0	1	0	7	1	1	0	0	0	0	0
2				0	1	0			1	0	0	0	0	0
3				0	1	0			1	0	0	0	0	0
4				0	0	1			0	0	0	1	0	0
5				0	0	0			0	0	0	0	0	0
6				0	1	0			1	0	0	0	0	0
7				0	0	0			0	0	0	0	0	0
8				0	1	0			1	0	0	0	0	0
9				0	1	0			1	0	0	0	0	0
10				0	1	0			1	0	0	0	0	0
11	No success		2014-02-28	0	1	0	9	1	1	0	0	0	0	0
12				0	1	0			1	0	0	0	0	0
13				0	0	1			0	0	0	1	0	0
14				0	1	0			1	0	0	0	0	0
15				0	1	0			1	0	0	0	0	0
16				0	1	0			1	0	0	0	0	0
17				0	1	0			1	0	0	0	0	0
18				0	1	0			1	0	0	0	0	0
19				0	1	0			1	0	0	0	0	0
20				0	1	0			1	0	0	0	0	0
% pull part far
% pull part near
% pull part string
mean speed
% of attempt to cooperate
% of motivation
% of success
% of scounging
mean time to lock the tray if success
	Li	Sy
1	No success		2014-03-28	0	1	0	8	2	1	0	0	0	0	0
2				0	1	0			1	0	0	0	0	0
3				0	1	0			1	0	0	0	0	0
4				0	1	0			1	0	0	0	0	0
5				0	1	0			1	0	0	0	0	0
6				0	1	0			1	0	0	0	0	0
7				0	1	0			1	0	0	0	0	0
8				0	0	1			0	0	0	1	0	0
9				0	0	1			0	0	0	1	0	0
10				0	1	0			1	0	0	0	0	0
11	No success		2014-04-15	0	1	0	10	0	1	0	0	0	0	0
12				0	1	0			1	0	0	0	0	0
13				0	1	0			1	0	0	0	0	0
14				0	1	0			1	0	0	0	0	0
15				0	1	0			1	0	0	0	0	0
16				0	1	0			1	0	0	0	0	0
17				0	1	0			1	0	0	0	0	0
18				0	1	0			1	0	0	0	0	0
19				0	1	0			1	0	0	0	0	0
20				0	1	0			1	0	0	0	0	0
% pull part far
% pull part near
% pull part string
mean speed
% of attempt to cooperate
% of motivation
% of success
% of scounging
mean time to lock the tray if success
	Sy	An
1	No success		2014-02-14	0	1	0	2	8	1	0	0	0	0	0
2				0	0	0			0	0	0	0	0	0
3				0	0	1			0	0	0	1	0	0
4				0	0	1			0	0	0	1	0	0
5				0	0	1			0	0	0	1	0	0
6				0	0	1			0	0	0	1	0	0
7				0	1	1			1	0	0	1	0	0
8				0	0	1			0	0	0	1	0	0
9				0	0	1			0	0	0	1	0	0
10				0	0	1			0	0	0	1	0	0
11	No success		2014-04-09	0	0	1	1	9	0	0	0	1	0	0
12				0	0	1			0	0	0	1	0	0
13				0	0	1			0	0	0	1	0	0
14				0	1	0			1	0	0	0	0	0
15				0	0	1			0	0	0	1	0	0
16				0	0	1			0	0	0	1	0	0
17				0	0	1			0	0	0	1	0	0
18				0	0	1			0	0	0	1	0	0
19				0	0	1			0	0	0	1	0	0
20				0	0	1			0	0	0	1	0	0
% pull part far
% pull part near
% pull part string
mean speed
% of attempt to cooperate
% of motivation
% of success
% of scounging
mean time to lock the tray if success
	Jo	Ho
1	No success		2014-04-04	0	0	1	0	7	0	0	0	1	0	0
2				0	0	1			0	0	0	1	0	0
3				0	0	1			0	0	0	1	0	0
4				0	0	1			0	0	0	1	0	0
5				0	0	1			0	0	0	1	0	0
6				0	0	0			0	0	0	0	0	0
7				0	0	1			0	0	0	1	0	0
8				0	0	0			0	0	0	0	0	0
9				0	0	0			0	0	0	0	0	0
10				0	0	1			0	0	0	1	0	0
11	No success		2014-04-10	0	0	0	0	1	0	0	0	0	0	0
12				0	0	0			0	0	0	0	0	0
13				0	0	1			0	0	0	1	0	0
14				0	0	0			0	0	0	0	0	0
15				STOPPED
16
17
18
19
20
% pull part far
% pull part near
% pull part string
mean speed
% of attempt to cooperate
% of motivation
% of success
% of scounging
mean time to lock the tray if success
	Fr	Sy
1	No success		2014-03-12	0	1	0	10	0	1	0	0	0	0	0
2				0	1	0			1	0	0	0	0	0
3				0	1	0			1	0	0	0	0	0
4				0	1	0			1	0	0	0	0	0
5				0	1	0			1	0	0	0	0	0
6				0	1	0			1	0	0	0	0	0
7				0	1	0			1	0	0	0	0	0
8				0	1	0			1	0	0	0	0	0
9				0	1	0			1	0	0	0	0	0
10				0	1	0			1	0	0	0	0	0
11	No success		2014-04-02	0	0	1	2	7	0	0	0	1	0	0
12				0	0	1			0	0	0	1	0	0
13				0	0	1			0	0	0	1	0	0
14				0	0	1			0	0	0	1	0	0
15				0	0	1			0	0	0	1	0	0
16				0	0	1			0	0	0	1	0	0
17				0	0	1			0	0	0	1	0	0
18				0	0	0			0	0	0	0	0	0
19				0	1	0			1	0	0	0	0	0
20				0	1	0			1	0	0	0	0	0
% pull part far
% pull part near
% pull part string
mean speed
% of attempt to cooperate
% of motivation
% of success
% of scounging
mean time to lock the tray if success
	Jo	Sy
1	No success		2014-03-18	0	1	0	10	0	1	0	0	0	0	0
2				0	1	0			1	0	0	0	0	0
3				0	1	0			1	0	0	0	0	0
4				0	1	0			1	0	0	0	0	0
5				0	1	0			1	0	0	0	0	0
6				0	1	0			1	0	0	0	0	0
7				0	1	0			1	0	0	0	0	0
8				0	1	0			1	0	0	0	0	0
9				0	1	0			1	0	0	0	0	0
10				0	1	0			1	0	0	0	0	0
11	No success		2014-03-27	0	1	0	9	1	1	0	0	0	0	0
12				0	1	0			1	0	0	0	0	0
13				0	1	0			1	0	0	0	0	0
14				0	1	0			1	0	0	0	0	0
15				0	1	0			1	0	0	0	0	0
16				0	1	0			1	0	0	0	0	0
17				0	1	0			1	0	0	0	0	0
18				0	1	0			1	0	0	0	0	0
19				0	0	1			0	0	0	1	0	0
20				0	1	0			1	0	0	0	0	0
% pull part far
% pull part near
% pull part string
mean speed
% of attempt to cooperate
% of motivation
% of success
% of scounging
mean time to lock the tray if success
	Li	Jo
1	No success		2014-03-27	0	1	0	6	3	1	0	0	0	0	0
2				0	0	1			0	0	0	1	0	0
3				0	0	1			0	0	0	1	0	0
4				0	1	0			1	0	0	0	0	0
5				0	0	1			0	0	0	0	1	0
6				0	1	0			1	0	0	0	0	0
7				0	0	0			0	0	0	0	0	0
8				0	1	0			1	0	0	0	0	0
9				0	1	0			1	0	0	0	0	0
10				0	1	0			1	0	0	0	0	0
11	No success		2014-04-09	0	1	0	10	0	1	0	0	0	0	0
12				0	1	0			1	0	0	0	0	0
13				0	1	0			1	0	0	0	0	0
14				0	1	0			1	0	0	0	0	0
15				0	1	0			1	0	0	0	0	0
16				0	1	0			1	0	0	0	0	0
17				0	1	0			1	0	0	0	0	0
18				0	1	0			1	0	0	0	0	0
19				0	1	0			1	0	0	0	0	0
20				0	1	0			1	0	0	0	0	0
% pull part far
% pull part near
% pull part string
mean speed
% of attempt to cooperate
% of motivation
% of success
% of scounging
mean time to lock the tray if success
